# Supplementary material for: Targeting the lipid kinase PIKfyve upregulates surface expression of MHC class I to augment cancer immunotherapy
Source: Proc Natl Acad Sci U S A. 2023 Nov 27;120(49):e2314416120. doi: 10.1073/pnas.2314416120 (PMC10710078; doi:10.1073/pnas.2314416120)
Supplement: Supplementary file 2 — Dataset S01 (XLSX) [file pnas.2314416120.sd01.xlsx]

## Sheet: Sheet1
MO ID	Library ID	Sex(Male=0)	Race(Cauc=0,AfrAme=1,Asian=2,Hisp=3,MidEast=4)	Histology	Histology	Agent	Age	RECIST (0CR,1PR,2SD,3PD,4NA)	HPD (per Champiat, 1 =yes)	PFS	Progression	OS	Deceased	Biopsy Site Simple	Preservation	Biopsy Before Immunotherapy (1=yes)	Metastatic to Liver (1=yes)	Metastatic to Bone (1=yes)	Metastatic to LN (1=yes)	Metastatic to Lung (1=yes)	PIKFYVE expression
TP_2528	SI_20486	1	4	Melanoma, eye	Melanoma	Pembrolizumab	47.0986	3	0	5.52632	1	13.7171	1	Other		1	1	1	1	1	149.445
TP_2479	SI_29688	0	0	Melanoma	Melanoma	Nivolumab	74.4438	3	1	3.84868	1	24.6382	1	Skin	FFPE	1	0	0	0	0	148.287
MO_2017	SI_19084	0	0	Prostate cancer	Prostate	Pembrolizumab	77.7945	3	0	3.58553	1	5.52632	1	Lymph node		1	1	1	1	0	147.328
TP_2514	SI_20481	0	0	Urothelial carcinoma	Bladder	Pembrolizumab	65.4027	1	0	29.8355	1	48.0263	0	Other		1	0	0	1	0	138.822
MO_1164	SI_29253	1	0	Renal cell carcinoma	Kidney	Nivolumab	53.7973	3	0	19.5066	1	26.5132	1	Lung	FFPE	1	0	0	0	1	137.52
TP_2497	SI_19606	0	0	Merkel cell carcinoma	Other	Pembrolizumab	80.9123	3	0	1.28289	1	8.22368	1	Soft Tissue		1	0	1	1	0	135.425
MO_1653	SI_29250	0	0	Urothelial carcinoma	Bladder	Atezolizumab	73.189	3	0	2.79605	1	2.92763	1	Other	FFPE	1	1	0	0	0	135.14
MO_2484	SI_25117	1	0	Breast	Breast	Pembrolizumab	59.8986	3	NA	7.36842	1	28.0263	1	Lymph node		1	0	0	1	0	129.986
TP_2691	SI_25377	1	0	cholangio	GI	Pembrolizumab	64.7973	3	NA	1.25	1	4.60526	1	Liver		1	1	0	1	1	123.965
MO_1585	SI_13162	1	0	Breast	Breast	Nivolumab	76.2082	1	0	6.71053	1	57.3026	1	Lymph node		1	0	0	1	0	123.378
TP_2735	SI_26425	1	0	HN SCC	HN	Nivolumab	76.8795	2	0	14.5066	1	30.1645	0	Lung		1	0	0	1	1	115.007
TP_2441	SI_17910	1	0	Melanoma	Melanoma	Pembrolizumab	75.9205	2	0	9.04605	1	24.5066	1	Other		1	0	0	1	1	114.317
TP_2762	SI_27141	0	0	HN SCC	HN	Pembrolizumab	52.8055	1	0	6.08553	1	20.3947	1	Lung		1	0	0	1	1	113.581
TP_2700	SI_25782	0	0	HN (SNUC)	HN	Atezolizumab	33.3425	2	0	37.4013	0	37.4013	0	Other		1	0	0	1	0	109.53
TP_2723	SI_26026	1	0	RCC	Kidney	Pembrolizumab	67.6247	0	0	37.2039	0	37.2039	0	Soft Tissue		1	0	0	0	1	108.71
TP_2544	SI_20933	0	0	Melanoma	Melanoma	Nivolumab	61.9452	1	0	14.5724	1	56.1184	0	Skin		1	0	0	1	0	108.524
TP_2303	SI_15528	0	0	Melanoma	Melanoma	Pembrolizumab	62.8521	3	0	2.17105	1	6.54605	1	Other	FFPE	1	0	0	1	0	105.154
MO_1783	SI_16307	1	0	mucoepidermoid carcinoma	HN	Pembrolizumab	65.3479	3	0	0.592105	1	0.657895	1	Lymph node		1	0	0	0	0	104.575
TP_2734	SI_26440	0	0	HN SCC	HN	Nivolumab	62.9589	3	NA	9.93421	1	10.3947	1	Lung		1	0	0	1	1	104.162
TP_2472	SI_18944	0	0	SCC (Cutaneous)	HN	Pembrolizumab	65.7781	2	0	1.77632	1	6.94079	1	Other		1	0	0	1	0	103.625
TP_2264	SI_14833	1	0	Glioblastoma	Other	Pembrolizumab	65.6959	3	0	2.69737	1	3.45395	1	Brain		1	0	0	0	0	97.9482
MO_1891	SI_29259	1	0	Urothelial carcinoma	Bladder	Atezolizumab	70.8411	3	0	2.07237	1	7.86184	1	Other	FFPE	1	1	1	1	0	96.7841
TP_2515	SI_19916	1	0	Melanoma	Melanoma	Pembrolizumab	68.0137	2	0	5.95395	1	19.6382	1	Brain		1	0	0	0	0	94.8145
TP_2742	SI_26699	1	0	NSCLC	Lung	Nivolumab	68.6082	1	0	34.7697	1	34.6382	0	Lung		1	0	0	1	1	91.504
TP_2751	SI_27005	0	0	HN SCC	HN	Pembrolizumab	44.4548	2	0	14.4408	1	32.9276	0	Other		1	0	0	0	1	89.9815
TP_2696	SI_25473	1	0	HN SCC	HN	Pembrolizumab	57.5315	3	NA	1.38158	1	3.75	1	Lung		1	0	0	0	1	85.9687
TP_2465	SI_18668	0	0	Urothelial carcinoma	Bladder	Pembrolizumab	72.663	3	0	1.61184	1	2.5	1	Bone		1	0	1	0	0	85.2188
MO_1991	SI_18705	0	0	Melanoma	Melanoma	Pembrolizumab	34.6932	3	0	2.73026	1	6.31579	1	Lung		1	0	0	0	1	84.0553
TP_2512	SI_19848	0	0	SCC	Other	Nivolumab	60.4329	2	0	1.21711	0	1.18421	1	Other		1	0	0	1	0	83.3929
TP_2720	SI_26151	0	0	HN SCC	HN	Pembrolizumab	52.4082	3	NA	2.07237	1	14.6711	1	Liver		1	1	0	0	1	82.9521
TP_2254	SI_14382	0	0	Pancreatic neuroendocrine carcinoma	GI	Nivolumab	61.6548	4	0	1.97368	0	1.97368	0	Liver		1	1	0	0	0	82.675
MO_2280	SI_22110	1	0	HN SCC	HN	Nivolumab	74.5616	3	1	1.77632	1	2.36842	1	Other		1	0	0	0	0	82.3514
MO_1226	SI_7129	1	0	Sarcoma	Sarcoma	ipi/nivo, Pembrolizumab	50.7507	0	0	11.2829	1	33.75	1	Chest wall		1	1	1	0	1	81.8849
MO_1975	SI_18626	0	0	Prostate Cancer	Prostate	Pembrolizumab	69.1205	1	0	14.0132	1	60.2632	0	Lymph node		1	0	1	1	0	78.0841
MO_2455	SI_24463	1	0	multiple myeloma	Lymphoma	Nivolumab	63.3781	3	NA	1.74342	1	2.46711	1	Other		1	0	0	1	0	76.5813
MO_1726	SI_15356	1	0	Small cell lung carcinoma	Lung	Nivolumab	64.7973	4	0	1.08553	1	7.20395	1	Liver		1	1	0	0	0	76.2266
TP_2770	SI_27417	1	0	HN (THYROID)	HN	Pembrolizumab	54.6438	3	NA	4.375	1	10.0658	1	Lymph node		1	0	0	1	0	76.1069
TP_2311	SI_15926	1	2	Adenocarcinoma unknown primary	Lung	Pembrolizumab	53.1726	1	0	60.8224	0	60.8224	0	Other		1	0	0	1	0	75.6455
MO_1475	SI_10740	1	0	Sarcoma	Sarcoma	Pembrolizumab	27.1562	1	0	17.9605	1	23.7171	1	Lung		1	0	0	1	1	75.0629
TP_2479	SI_18981	0	0	Melanoma	Melanoma	Nivolumab	74.4438	3	1	3.84868	1	24.6382	1	Skin	FFPE	1	0	0	0	0	74.9444
TP_2561	SI_21620	0	0	Urothelial carcinoma	Bladder	Pembrolizumab	67.7753	3	0	1.38158	1	5.69079	1	Lung		1	0	0	0	1	68.987
MO_1294	SI_7777	1	0	NSCLC	Lung	Nivolumab	63.3699	2	0	2.26974	1	37.3355	1	Lymph node		1	0	1	1	1	65.4055
MO_1899	SI_17560	1	0	SCC (Anal)	Other	Pembrolizumab	49.9726	3	0	11.1842	1	14.6382	1	Lymph node		1	0	0	1	0	64.4521
TP_2753	SI_26974	1	0	HN SCC	HN	Nivolumab	23.474	3	NA	3.48684	1	9.96711	1	Lung		1	0	0	0	1	64.4492
MO_2538	SI_26236	0	0	RCC (?)	Kidney	Ipi Nivo	62.0356	3	NA	1.84211	1	2.69737	1	Bone		1	1	1	0	1	63.3161
MO_1644	SI_14374	0	0	Prostate Cancer	Prostate	Pembrolizumab	88.3863	2	0	6.84211	1	24.2763	1	Bone		1	0	1	1	0	62.5562
TP_2715	SI_25978	0	3	HN SCC	HN	Pembrolizumab	68.5068	3	NA	1.84211	1	7.82895	1	Other		1	0	0	0	0	62.2408
MO_2524	SI_25596	0	0	HN SCC	HN	cemi	55.1397	3	NA	0.690789	1	0.986842	1	Skin		1	0	0	0	1	59.7917
TP_2771	SI_27169	0	0	HN SCC	HN	Nivolumab	61.6932	3	NA	14.6711	1	23.6513	0	Other		1	0	0	1	0	58.4702
TP_2050	SI_7739	0	0	Prostate Cancer	Prostate	Nivolumab	63.7616	3	1	3.22368	1	5.625	1	Soft Tissue	FFPE	1	0	0	1	0	57.9856
MO_2090	SI_20371	0	0	Prostate Cancer	Prostate	Pembrolizumab	77.5014	3	1	3.88158	1	8.94737	1	Liver		1	1	0	1	1	57.4066
MO_2404	SI_23503	0	0	Urothelial carcinoma	Bladder	Pembrolizumab	77.389	3	NA	2.46711	1	12.8618	1	Soft Tissue		1	1	0	1	0	57.3491
MO_2065	SI_19844	0	0	Prostate Cancer	Prostate	Pembrolizumab	74.6466	0	0	55.7566	0	26.5132	1	Other		1	0	1	0	0	56.3411
MO_1272	SI_7598	0	0	Renal cell carcinoma	Kidney	Nivolumab	44.7973	0	0	73.6184	0	73.6184	0	Lymph node		1	0	0	1	0	56.071
MO_2458	SI_24721	1	0	Breast	Breast	Atezolizumab	69.7452	3	NA	3.68421	1	8.19079	1	Lung		1	0	0	0	1	55.6509
MO_2367	SI_22995	1	0	osteosarc	Sarcoma	Pembrolizumab	39.9452	3	NA	1.48026	1	26.0197	1	Lung		1	0	0	0	1	53.8152
MO_1554	SI_12807	1	0	Sarcoma	Sarcoma	Pembrolizumab	51.3562	2	0	1.875	1	11.25	1	Soft Tissue		1	0	0	0	1	53.5885
MO_2137	SI_20814	0	0	Lymphoma	Lymphoma	Pembrolizumab	77.7973	3	1	1.57895	1	3.81579	1	Other		1	0	0	1	0	53.0869
MO_1727	SI_15305	0	0	RCC	Kidney	Nivolumab	69.0411	0	0	59.9342	1	71.875	0	Lymph node		1	0	0	1	1	51.5367
MO_1483	SI_10858	0	0	Sarcoma	Sarcoma	Olaratumab	51.2411	3	0	2.03947	1	5.78947	1	Lung	Frozen	1	1	1	1	1	51.0675
TP_2050	SI_11267	0	0	Prostate Cancer	Prostate	Nivolumab	63.7616	3	1	3.22368	1	5.625	1	Soft Tissue	Frozen	1	0	0	1	0	50.2995
TP_2718	SI_26098	0	0	HN SCC	HN	Pembrolizumab	66.7479	3	NA	1.84211	1	12.7961	1	Other		1	0	0	0	0	50.2694
TP_2109	SI_11418	1	0	Breast Cancer	Breast	Pembrolizumab	49.2082	3	0	4.40789	1	16.3487	1	Breast	Frozen	1	0	0	1	0	49.9276
MO_2425	SI_23973	1	0	Breast	Breast	Atezolizumab	48.3534	3	NA	7.73026	1	10.7566	1	Lymph node		1	0	1	0	0	48.4728
TP_2109	SI_11417	1	0	Breast Cancer	Breast	Pembrolizumab	49.2082	3	0	4.40789	1	16.3487	1	Other	Frozen	1	0	0	1	0	48.1095
MO_1909	SI_17819	0	0	Prostate cancer	Prostate	Pembrolizumab	94.5836	2	0	25.7895	1	44.9013	1	Other		1	0	1	1	0	48.0851
MO_1183	SI_6705	1	0	Melanoma	Melanoma	Ipilimumab,pembro	69.4438	0	0	32.8289	1	101.546	0	Skin		1	0	0	1	1	47.9916
MO_2175	SI_21273	0	0	Urothelial carcinoma	Bladder	Pembrolizumab	73.6603	1	0	54.5395	0	54.5395	0	Liver		1	1	0	0	0	47.5947
TP_2109	SI_11419	1	0	Breast Cancer	Breast	Pembrolizumab	49.2082	3	0	4.40789	1	16.3487	1	Other	Frozen	1	0	0	1	0	47.2202
MO_1941	SI_17996	0	0	Prostate Cancer	Prostate	Pembrolizumab	71.1068	3	1	1.11842	1	1.84211	1	Liver		1	1	1	0	0	45.9507
TP_2767	SI_27168	1	0	HN SCC	HN	Pembrolizumab	72.9507	3	NA	6.25	1	7.92763	1	Other		1	0	0	1	0	45.643
MO_2142	SI_20816	0	0	Bladder cancer	Bladder	Pembrolizumab	52.0137	3	1	1.77632	1	3.125	1	Lymph node		1	0	1	0	1	45.581
TP_2303	SI_15529	0	0	Melanoma	Melanoma	Pembrolizumab	62.8521	3	0	2.17105	1	6.54605	1	Other	FFPE	1	0	0	1	0	45.2649
MO_2497	SI_25154	0	0	sarcoma	Sarcoma	Pembrolizumab	39.4712	2	0	31.5461	1	39.2105	0	Lung		1	0	0	0	1	43.2698
MO_2008	SI_18974	1	0	Urothelial carcinoma	Bladder	Pembrolizumab	55.1616	3	1	0.164474	1	0.427632	1	Other		1	0	1	0	0	43.0199
MO_2050	SI_19404	1	0	Urothelial carcinoma	Bladder	Pembrolizumab	83.1534	1	0	19.5724	1	27.3355	1	Bone		1	0	1	0	0	42.9111
TP_2735	SI_26426	1	0	HN SCC	HN	Nivolumab	76.8795	2	0	14.5066	1	30.1645	0	Lung		1	0	0	1	1	42.7416
TP_2100	SI_11011	1	0	Esophageal	GI	Pembrolizumab	66.9644	0	0	34.2105	1	77.8618	0	Liver		1	1	0	0	1	42.5223
TP_2254	SI_14878	0	0	Pancreatic neuroendocrine carcinoma	GI	Nivolumab	61.6548	4	0	1.97368	0	1.97368	0	Liver		1	1	0	0	0	42.0042
MO_2587	SI_27194	0	1	HN SCC	HN	Pembrolizumab	74.7425	3	NA	8.02632	1	16.0855	0	Lung		1	0	0	1	1	41.8341
MO_1932	SI_18074	0	0	HN SCC	HN	Nivolumab	70.2521	0	0	28.3224	1	41.3487	0	Lung		1	0	0	1	1	41.2691
MO_2163	SI_21117	1	0	Urothelial carcinoma	Bladder	Pembrolizumab	68.8219	0	0	30.4276	0	36.4474	1	Other		1	0	0	0	1	41.0109
TP_2218	SI_13473	0	1	Urothelial carcinoma	Bladder	atezolizumab	61.1507	2	0	2.10526	0	2.40132	1	Liver		1	1	1	0	0	40.9674
TP_2453	SI_18049	0	0	Basal cell carcinoma	Other	Pembrolizumab	82.8137	1	0	22.3026	0	23.5197	1	Other		1	0	0	0	0	40.9382
MO_1728	SI_15306	1	0	Breast	Breast	Pembrolizumab	61.5534	3	1	2.76316	1	6.54605	1	Skin		1	0	0	0	0	40.9216
MO_1567	SI_12799	1	0	Breast Cancer	Breast	Pembrolizumab	55.2521	2	0	5.78947	1	14.7697	1	Skin		1	0	0	1	0	40.7082
TP_2109	SI_11420	1	0	Breast Cancer	Breast	Pembrolizumab	49.2082	3	0	4.40789	1	16.3487	1	Other	Frozen	1	0	0	1	0	39.821
MO_1638	SI_14311	1	0	NSCLC	Lung	Nivolumab	54.0493	0	0	52.3026	0	52.3026	0	Lymph node		1	0	0	1	0	39.4181
MO_1925	SI_18340	0	0	Urothelial carcinoma	Bladder	Pembrolizumab	74.1726	1	0	10.3289	1	20.2632	1	Lymph node	Frozen	1	0	0	1	1	39.2647
MO_1704	SI_15065	1	0	Mediastinum, Carcinoma	Lung	Pembrolizumab	46.611	0	0	40.1316	1	66.6776	0	Other		1	0	0	1	1	38.0854
MO_1610	SI_13735	1	0	Bone Sarcoma	Sarcoma	Pembrolizumab	36.7562	3	1	1.54605	1	1.90789	1	Bone		1	0	1	0	0	34.7432
MO_2572	SI_26697	1	0	Breast	Breast	Atezolizumab	68.126	3	NA	1.38158	1	13.6842	1	Lymph node		1	1	0	1	0	33.5816
MO_2454	SI_24462	0	0	HN (THYROID)	HN	Nivolumab	50.5315	2	0	40.3289	0	40.3289	0	Other		1	0	0	1	1	30.6222
MO_2206	SI_21519	0	0	Prostate Cancer	Prostate	Pembrolizumab	63.874	0	0	52.8289	0	52.8289	0	Liver		1	1	0	1	1	30.4593
TP_2131	SI_11906	0	0	Urothelial carcinoma	Bladder	Atezolizumab	77.7425	0	0	75.0658	0	75.0658	0	Liver		1	0	0	0	0	30.1743
MO_2531	SI_25925	0	0	HN SCC	HN	Pembrolizumab	66.7096	3	NA	4.60526	1	8.94737	1	Lung		1	0	0	0	1	28.6133
MO_2518	SI_25424	0	1	HN SCC	HN	Pembrolizumab	61.3781	3	NA	1.80921	1	22.9934	0	Other		1	0	0	0	0	28.5473
MO_1272	SI_7740	0	0	Renal cell carcinoma	Kidney	Nivolumab	44.7973	0	0	73.6184	0	73.6184	0	Lymph node		1	0	0	1	0	28.5248
MO_1483	SI_29252	0	0	Sarcoma	Sarcoma	Olaratumab	51.2411	3	0	2.03947	1	5.78947	1	Lung	FFPE	1	1	1	1	1	28.2207
MO_1164	SI_6569	1	0	Renal cell carcinoma	Kidney	Nivolumab	53.7973	3	0	19.5066	1	26.5132	1	Brain	Frozen	1	0	0	0	1	28.0813
MO_2370	SI_23136	1	0	Breast	Breast	Pembrolizumab	52.7836	0	0	28.0592	1	40.4276	0	Other		1	0	1	0	0	28.0111
MO_1780	SI_15922	0	0	hepatocellular	GI	Nivolumab	73.0247	2	0	0.559211	0	0.559211	1	Other		1	1	0	0	0	27.7013
MO_1653	SI_14532	0	0	Urothelial carcinoma	Bladder	Atezolizumab	73.189	3	0	2.79605	1	2.92763	1	Liver	Frozen	1	1	0	0	0	21.5175
MO_2528	SI_25923	1	0	Breast	Breast	Atezolizumab	64.7014	3	NA	0.460526	1	1.61184	1	Lymph node		1	0	1	1	1	20.9799
MO_2453	SI_24429	1	0	Breast	Breast	Atezolizumab	56.5616	1	0	10.3289	1	21.2171	0	Lymph node		1	0	0	1	0	16.9339
MO_1350	SI_8394	1	0	Lymphoma	Lymphoma	Nivolumab	76.8082	0	0	19.4408	1	47.0066	1	Lymph node		1	0	0	1	0	13.2129
MO_2505	SI_25273	0	0	HN SCC	HN	cemi	59.1315	0	0	40	0	40	0	Other		1	0	0	0	0	13.0652
TP_2050	SI_7631	0	0	Prostate Cancer	Prostate	Nivolumab	63.7616	3	1	3.22368	1	5.625	1	Soft Tissue	FFPE	1	0	0	1	0	12.9993
